# Supplementary material for: A Forensic Genomics Approach for the Identification of Sister Marija Crucifiksa Kozulić
Source: Genes (Basel). 2020 Aug 14;11(8):938. doi: 10.3390/genes11080938 (PMC7464340; doi:10.3390/genes11080938)
Supplement: Supplementary file 1 [file genes-11-00938-s001.zip]

Archive with 1 entries (1 files):
- genes-884645-supplementary.xlsx
